# Supplementary material for: Investigating discriminating concentrations for monitoring susceptibility to broflanilide and cross resistance to other insecticide classes in Anopheles gambiae sensu lato, using the new WHO bottle bioassay method
Source: PLoS One. 2023 Mar 23;18(3):e0276246. doi: 10.1371/journal.pone.0276246 (PMC10035854; doi:10.1371/journal.pone.0276246)
Supplement: S1 Table — (XLSX) [file pone.0276246.s001.xlsx]

## Sheet: Feuil1 (2)
insecticide	dose (µg/bottle)	strain	Mero	N tested	N dead (24h)	N dead (48h)	N dead (72h)
broflanilide	6	za-kekere	500	27	NA	NA	27
broflanilide	6	za-kekere	500	25	NA	NA	25
broflanilide	6	za-kekere	500	25	NA	NA	25
broflanilide	6	za-kekere	500	26	NA	NA	26
broflanilide	6	dokpa	500	25	NA	NA	25
broflanilide	6	dokpa	500	26	NA	NA	26
broflanilide	6	dokpa	500	25	NA	NA	25
broflanilide	6	dokpa	500	26	NA	NA	26
broflanilide	6	za-zounme	500	25	NA	NA	25
broflanilide	6	za-zounme	500	26	NA	NA	26
broflanilide	6	za-zounme	500	25	NA	NA	25
broflanilide	6	za-zounme	500	25	NA	NA	25
broflanilide	6	kemondji	500	28	NA	NA	28
broflanilide	6	kemondji	500	27	NA	NA	27
broflanilide	6	kemondji	500	25	NA	NA	25
broflanilide	6	kemondji	500	25	NA	NA	25
broflanilide	6	detekpa	500	26	NA	NA	26
broflanilide	6	detekpa	500	24	NA	NA	24
broflanilide	6	detekpa	500	23	NA	NA	23
broflanilide	6	detekpa	500	27	NA	NA	27
broflanilide	2.2	za-kekere	800	25	NA	NA	25
broflanilide	2.2	za-kekere	800	25	NA	NA	25
broflanilide	2.2	za-kekere	800	25	NA	NA	25
broflanilide	2.2	za-kekere	800	25	NA	NA	25
broflanilide	2.2	dokpa	800	25	NA	NA	25
broflanilide	2.2	dokpa	800	25	NA	NA	25
broflanilide	2.2	dokpa	800	24	NA	NA	24
broflanilide	2.2	dokpa	800	26	NA	NA	26
deltamethrin	12.5	za-kekere	0	20	7	NA	NA
deltamethrin	12.5	za-kekere	0	25	6	NA	NA
deltamethrin	12.5	za-kekere	0	20	4	NA	NA
deltamethrin	12.5	za-kekere	0	20	10	NA	NA
deltamethrin	25	za-kekere	0	19	6	NA	NA
deltamethrin	25	za-kekere	0	22	5	NA	NA
deltamethrin	25	za-kekere	0	20	4	NA	NA
deltamethrin	25	za-kekere	0	20	6	NA	NA
deltamethrin	62.5	za-kekere	0	26	6	NA	NA
deltamethrin	62.5	za-kekere	0	25	10	NA	NA
deltamethrin	62.5	za-kekere	0	26	13	NA	NA
deltamethrin	62.5	za-kekere	0	25	5	NA	NA
deltamethrin	125	za-kekere	0	26	11	NA	NA
deltamethrin	125	za-kekere	0	25	10	NA	NA
deltamethrin	125	za-kekere	0	26	13	NA	NA
deltamethrin	125	za-kekere	0	25	10	NA	NA
deltamethrin	12.5	dokpa	0	23	2	NA	NA
deltamethrin	25	dokpa	0	25	2	NA	NA
deltamethrin	25	dokpa	0	28	5	NA	NA
deltamethrin	62.5	dokpa	0	25	2	NA	NA
deltamethrin	62.5	dokpa	0	26	3	NA	NA
deltamethrin	62.5	dokpa	0	25	1	NA	NA
deltamethrin	62.5	dokpa	0	25	4	NA	NA
deltamethrin	125	dokpa	0	26	11	NA	NA
deltamethrin	125	dokpa	0	28	15	NA	NA
deltamethrin	125	dokpa	0	23	12	NA	NA
deltamethrin	125	dokpa	0	27	17	NA	NA
deltamethrin	12.5	za-zounme	0	25	4	NA	NA
deltamethrin	12.5	za-zounme	0	25	5	NA	NA
deltamethrin	12.5	za-zounme	0	25	5	NA	NA
deltamethrin	12.5	za-zounme	0	25	4	NA	NA
deltamethrin	25	za-zounme	0	25	2	NA	NA
deltamethrin	25	za-zounme	0	29	3	NA	NA
deltamethrin	25	za-zounme	0	28	1	NA	NA
deltamethrin	25	za-zounme	0	24	0	NA	NA
deltamethrin	62.5	za-zounme	0	25	20	NA	NA
deltamethrin	62.5	za-zounme	0	25	20	NA	NA
deltamethrin	62.5	za-zounme	0	25	15	NA	NA
deltamethrin	62.5	za-zounme	0	28	20	NA	NA
deltamethrin	125	za-zounme	0	26	10	NA	NA
deltamethrin	125	za-zounme	0	24	10	NA	NA
deltamethrin	125	za-zounme	0	27	9	NA	NA
deltamethrin	125	za-zounme	0	28	11	NA	NA
deltamethrin	12.5	kemondji	0	25	5	NA	NA
deltamethrin	12.5	kemondji	0	24	4	NA	NA
deltamethrin	12.5	kemondji	0	26	6	NA	NA
deltamethrin	12.5	kemondji	0	27	5	NA	NA
deltamethrin	25	kemondji	0	25	0	NA	NA
deltamethrin	25	kemondji	0	25	0	NA	NA
deltamethrin	25	kemondji	0	28	0	NA	NA
deltamethrin	25	kemondji	0	27	0	NA	NA
deltamethrin	62.5	kemondji	0	25	19	NA	NA
deltamethrin	62.5	kemondji	0	26	15	NA	NA
deltamethrin	62.5	kemondji	0	26	15	NA	NA
deltamethrin	62.5	kemondji	0	26	17	NA	NA
deltamethrin	125	kemondji	0	27	15	NA	NA
deltamethrin	125	kemondji	0	25	10	NA	NA
deltamethrin	125	kemondji	0	25	14	NA	NA
deltamethrin	125	kemondji	0	25	13	NA	NA
deltamethrin	12.5	detekpa	0	26	2	NA	NA
deltamethrin	12.5	detekpa	0	26	3	NA	NA
deltamethrin	12.5	detekpa	0	25	4	NA	NA
deltamethrin	12.5	detekpa	0	25	1	NA	NA
deltamethrin	25	detekpa	0	10	0	NA	NA
deltamethrin	62.5	detekpa	0	27	23	NA	NA
deltamethrin	62.5	detekpa	0	27	22	NA	NA
deltamethrin	62.5	detekpa	0	25	25	NA	NA
deltamethrin	62.5	detekpa	0	25	20	NA	NA
deltamethrin	125	detekpa	0	28	21	NA	NA
deltamethrin	125	detekpa	0	25	12	NA	NA
deltamethrin	125	detekpa	0	25	12	NA	NA
deltamethrin	125	detekpa	0	24	7	NA	NA
